# Supplementary material for: The Cerrado (Brazil) plant cytogenetics database
Source: Comp Cytogenet. 2017 Apr 25;11(2):285–97. doi: 10.3897/CompCytogen.11(2).11395 (PMC5596992; doi:10.3897/CompCytogen.11(2).11395)
Supplement: Supplementary material 1 — Summary statistics for genera [file comparative_cytogenetics-11-285-s001.ods]

## Sheet: S1_genus
	genus	apgorder	family apg	n	species_number_checklist	percent	median2n	2n mode 1	2n mode 2	2n mode 3	median2c	2C mode 1	2C mode 2	2C mode 3	evenoddovermode	evenoddundermode	countnums	wholefracoverbase
	Paepalanthus	Monocots - Commelinids	Eriocaulaceae	13	262	5.0	50	50	22	14		NA	NA	NA	NaN	0.4	6	0
	Mimosa	Core eudicots-Superrosids-Fabids	Fabaceae	52	214	24.3	26	26	52	28	1.4	NA	NA	NA	Inf	NaN	3	Inf
	Chamaecrista	Core eudicots-Superrosids-Fabids	Fabaceae	21	188	11.2	16	16	28	14		NA	NA	NA	3.5	0	7	2
	Myrcia	Core eudicots-Superrosids-Malvids	Myrtaceae	6	141	4.3	22	22			0.5	NA	NA	NA	NaN	NaN	1	NaN
	Hyptis	Core eudicots-Superasterids-Asterids-Lamiids	Lamiaceae	0	130	0.0
	Vellozia	Monocots - Others	Velloziaceae	19	114	16.7	16	16	14	32		NA	NA	NA	Inf	0	3	0
	Syngonanthus	Monocots - Commelinids	Eriocaulaceae	2	107	1.9	29	26	32			NA	NA	NA	Inf	NaN	2	NaN
	Croton	Core eudicots-Superrosids-Fabids	Euphorbiaceae	9	105	8.6	20	20	16	18		NA	NA	NA	0	3	5	1
	Xyris	Monocots - Commelinids	Xyridaceae	11	104	10.6	35	28	26	35		NA	NA	NA	5	0	6	1
	Paspalum	Monocots - Commelinids	Poaceae	48	103	46.6	40	20	40	60	1.9	1.49	2.35	3.05	8.33	0	8	Inf
	Habenaria	Monocots - Others	Orchidaceae	16	99	16.2	42	42	50	80		NA	NA	NA	2.5	Inf	7	0.5
	Mikania	Core eudicots-Superasterids-Asterids-Campanulids	Asteraceae	17	98	17.3	36	36	38	68	3.2	NA	NA	NA	0.67	Inf	4	1
	Microlicia	Core eudicots-Superrosids-Malvids	Melastomataceae	0	95	0.0
	Miconia	Core eudicots-Superrosids-Malvids	Melastomataceae	16	90	17.8	34	34	50	52		NA	NA	NA	0.67	1	7	0.5
	Lippia	Core eudicots-Superasterids-Asterids-Lamiids	Verbenaceae	16	84	19.0	25	24	28	26	2.2	2.31	1.93	3.39	3	Inf	5	0
	Lessingianthus	Core eudicots-Superasterids-Asterids-Campanulids	Asteraceae	19	82	23.2	34	32	64	34	2.6	2.41	9.22	NA	2.33	Inf	5	Inf
	Polygala	Core eudicots-Superrosids-Fabids	Polygalaceae	1	80	1.2	54	54				NA	NA	NA	NaN	NaN	1	NaN
	Cuphea	Core eudicots-Superrosids-Malvids	Lythraceae	38	75	50.7	18	14	16	18		NA	NA	NA	4	NaN	11	0.25
	Diplusodon	Core eudicots-Superrosids-Malvids	Lythraceae	12	72	16.7	30	30				NA	NA	NA	NaN	NaN	1	NaN
	Eugenia	Core eudicots-Superrosids-Malvids	Myrtaceae	8	72	11.1	22	22	33	32	0.5	0.5	0.63	NA	Inf	NaN	3	NaN
	Ipomoea	Core eudicots-Superasterids-Asterids-Lamiids	Convolvulaceae	5	69	7.2	30	30			1.7	1.7	NA	NA	NaN	NaN	2	NaN
	Barbacenia	Monocots - Others	Velloziaceae	3	68	4.4	34	34				NA	NA	NA	NaN	NaN	1	NaN
	Tibouchina	Core eudicots-Superrosids-Malvids	Melastomataceae	9	68	13.2	36	36	18			NA	NA	NA	NaN	0	2	Inf
	Panicum	Monocots - Commelinids	Poaceae	10	67	14.9	36	36	54	18	3.4	NA	NA	NA	0.33	0.5	5	Inf
	Rhynchospora	Monocots - Commelinids	Cyperaceae	37	66	56.1	16	10	20	18		NA	NA	NA	1.75	NaN	11	1.5
	Baccharis	Core eudicots-Superasterids-Asterids-Campanulids	Asteraceae	14	63	22.2	18	18				NA	NA	NA	NaN	NaN	1	NaN
	Solanum	Core eudicots-Superasterids-Asterids-Lamiids	Solanaceae	20	61	32.8	24	24			2.7	2.58	7.3	NA	NaN	NaN	1	NaN
	Psychotria	Core eudicots-Superasterids-Asterids-Lamiids	Rubiaceae	10	60	16.7	36	22	44	32		NA	NA	NA	Inf	NaN	4	Inf
	Pavonia	Core eudicots-Superrosids-Malvids	Malvaceae	7	58	12.1	56	56				NA	NA	NA	NaN	NaN	1	NaN
	Dyckia	Monocots - Commelinids	Bromeliaceae	2	56	3.6	50	50			1.6	NA	NA	NA	NaN	NaN	2	NaN
	Ditassa	Core eudicots-Superasterids-Asterids-Lamiids	Apocynaceae	0	55	0.0
	Aspilia	Core eudicots-Superasterids-Asterids-Campanulids	Asteraceae	3	54	5.6	22	22	56			NA	NA	NA	Inf	NaN	2	0
	Calliandra	Core eudicots-Superrosids-Fabids	Fabaceae	2	54	3.7	16	16				NA	NA	NA	NaN	NaN	1	NaN
	Dioscorea	Monocots - Others	Dioscoreaceae	3	53	5.7	36	20	36	80		NA	NA	NA	Inf	NaN	3	Inf
	Ruellia	Core eudicots-Superasterids-Asterids-Lamiids	Acanthaceae	5	52	9.6	34	34				NA	NA	NA	NaN	NaN	1	NaN
	Serjania	Core eudicots-Superrosids-Malvids	Sapindaceae	28	52	53.8	24	24			3.6	3.74	2.53	5.3	NaN	NaN	2	NaN
	Byrsonima	Core eudicots-Superrosids-Fabids	Malpighiaceae	8	51	15.7	24	24				NA	NA	NA	NaN	NaN	1	NaN
	Calea	Core eudicots-Superasterids-Asterids-Campanulids	Asteraceae	6	51	11.8	34	26	38	32		NA	NA	NA	1	NaN	4	NaN
	Piper	Magnoliids	Piperaceae	6	51	11.8	26	26	24		3.7	3.12	4.22	NA	NaN	Inf	2	NaN
	Bauhinia	Core eudicots-Superrosids-Fabids	Fabaceae	4	49	8.2	28	28				NA	NA	NA	NaN	NaN	1	NaN
	Ocotea	Magnoliids	Lauraceae	1	49	2.0	24	24				NA	NA	NA	NaN	NaN	1	NaN
	Evolvulus	Core eudicots-Superasterids-Asterids-Lamiids	Convolvulaceae	3	47	6.4	26	26	52			NA	NA	NA	Inf	NaN	2	Inf
	Chromolaena	Core eudicots-Superasterids-Asterids-Campanulids	Asteraceae	10	45	22.2	35	40	20	30		NA	NA	NA	NaN	1	5	Inf
	Erythroxylum	Core eudicots-Superrosids-Fabids	Erythroxylaceae	4	45	8.9	24	24				NA	NA	NA	NaN	NaN	1	NaN
	Justicia	Core eudicots-Superasterids-Asterids-Lamiids	Acanthaceae	3	45	6.7	28	28	22			NA	NA	NA	NaN	0	2	NaN
	Stachytarpheta	Core eudicots-Superasterids-Asterids-Lamiids	Verbenaceae	0	44	0.0
	Leiothrix	Monocots - Commelinids	Eriocaulaceae	0	44	0.0
	Manihot	Core eudicots-Superrosids-Fabids	Euphorbiaceae	11	43	25.6	36	36				NA	NA	NA	NaN	NaN	1	NaN
	Oxalis	Core eudicots-Superrosids-Fabids	Oxalidaceae	17	40	42.5	12	12	10	14	2.7	2.57	11.79	19.02	1	0	6	2
	Senna	Core eudicots-Superrosids-Fabids	Fabaceae	17	35	48.6	28	28	26	24	2.5	NA	NA	NA	NaN	0.5	4	NaN
	Acanthostachys	Monocots - Commelinids	Bromeliaceae	1	1	100.0	50	50				NA	NA	NA	NaN	NaN	1	NaN
	Acilepidopsis	Core eudicots-Superasterids-Asterids-Campanulids	Asteraceae	1	1	100.0	72	72				NA	NA	NA	NaN	NaN	1	NaN
	Aciotis	Core eudicots-Superrosids-Malvids	Melastomataceae	1	1	100.0	20	20				NA	NA	NA	NaN	NaN	1	NaN
	Alicia	Core eudicots-Superrosids-Fabids	Malpighiaceae	1	1	100.0	60	60				NA	NA	NA	NaN	NaN	1	NaN
	Ambrosia	Core eudicots-Superasterids-Asterids-Campanulids	Asteraceae	1	1	100.0	36	36				NA	NA	NA	NaN	NaN	1	NaN
	Anthephora	Monocots - Commelinids	Poaceae	1	1	100.0	18	18				NA	NA	NA	NaN	NaN	1	NaN
	Apeiba	Core eudicots-Superrosids-Malvids	Malvaceae	1	1	100.0	36	36				NA	NA	NA	NaN	NaN	1	NaN
	Athenaea	Core eudicots-Superasterids-Asterids-Lamiids	Solanaceae	1	1	100.0	24	24				NA	NA	NA	NaN	NaN	1	NaN
	Austrocritonia	Core eudicots-Superasterids-Asterids-Campanulids	Asteraceae	1	1	100.0	20	20				NA	NA	NA	NaN	NaN	1	NaN
	Ayapana	Core eudicots-Superasterids-Asterids-Campanulids	Asteraceae	1	1	100.0	20	20				NA	NA	NA	NaN	NaN	1	NaN
	Barbieria	Core eudicots-Superrosids-Fabids	Fabaceae	1	1	100.0	20	20				NA	NA	NA	NaN	NaN	1	NaN
	Barnadesia	Core eudicots-Superasterids-Asterids-Campanulids	Asteraceae	1	1	100.0	54	54				NA	NA	NA	NaN	NaN	1	NaN
	Blepharocalyx	Core eudicots-Superrosids-Malvids	Myrtaceae	1	1	100.0	22	22			0.5	NA	NA	NA	NaN	NaN	1	NaN
	Bomarea	Monocots - Others	Alstroemeriaceae	1	1	100.0	18	18				NA	NA	NA	NaN	NaN	1	NaN
	Brachystele	Monocots - Others	Orchidaceae	1	1	100.0	92	92				NA	NA	NA	NaN	NaN	1	NaN
	Brasiliopuntia	Core eudicots-Superasterids-Basal	Cactaceae	1	1	100.0	22	22				NA	NA	NA	NaN	NaN	1	NaN
	Brassia	Monocots - Others	Orchidaceae	1	1	100.0	60	60				NA	NA	NA	NaN	NaN	1	NaN
	Callisia	Monocots - Commelinids	Commelinaceae	1	1	100.0	14	14				NA	NA	NA	NaN	NaN	1	NaN
	Castilleja	Core eudicots-Superasterids-Asterids-Lamiids	Orobanchaceae	1	1	100.0	24	24				NA	NA	NA	NaN	NaN	1	NaN
	Conocliniopsis	Core eudicots-Superasterids-Asterids-Campanulids	Asteraceae	1	1	100.0	20	20				NA	NA	NA	NaN	NaN	1	NaN
	Corchorus	Core eudicots-Superrosids-Malvids	Malvaceae	1	1	100.0	28	28				NA	NA	NA	NaN	NaN	1	NaN
	Critonia	Core eudicots-Superasterids-Asterids-Campanulids	Asteraceae	1	1	100.0	20	20				NA	NA	NA	NaN	NaN	1	NaN
	Critoniopsis	Core eudicots-Superasterids-Asterids-Campanulids	Asteraceae	1	1	100.0	20	20				NA	NA	NA	NaN	NaN	1	NaN
	Curatella	Core eudicots-Others	Dilleniaceae	1	1	100.0	24	24				NA	NA	NA	NaN	NaN	1	NaN
	Cyanthillium	Core eudicots-Superasterids-Asterids-Campanulids	Asteraceae	1	1	100.0	18	18				NA	NA	NA	NaN	NaN	1	NaN
	Cyathula	Core eudicots-Superasterids-Basal	Amaranthaceae	1	1	100.0	48	48				NA	NA	NA	NaN	NaN	1	NaN
	Dodonaea	Core eudicots-Superrosids-Malvids	Sapindaceae	1	1	100.0	28	28				NA	NA	NA	NaN	NaN	1	NaN
	Elytraria	Core eudicots-Superasterids-Asterids-Lamiids	Acanthaceae	1	1	100.0	22	22				NA	NA	NA	NaN	NaN	1	NaN
	Epiphyllum	Core eudicots-Superasterids-Basal	Cactaceae	1	1	100.0	22	22				NA	NA	NA	NaN	NaN	1	NaN
	Eriochloa	Monocots - Commelinids	Poaceae	1	1	100.0	18	18				NA	NA	NA	NaN	NaN	1	NaN
	Erycina	Monocots - Others	Orchidaceae	1	1	100.0	12	12				NA	NA	NA	NaN	NaN	1	NaN
	Erythrochiton	Core eudicots-Superrosids-Malvids	Rutaceae	1	1	100.0	116	116			9.9	NA	NA	NA	NaN	NaN	1	NaN
	Genipa	Core eudicots-Superasterids-Asterids-Lamiids	Rubiaceae	1	1	100.0	22	22				NA	NA	NA	NaN	NaN	1	NaN
	Geophila	Core eudicots-Superasterids-Asterids-Lamiids	Rubiaceae	1	1	100.0	44	44				NA	NA	NA	NaN	NaN	1	NaN
	Goyazianthus	Core eudicots-Superasterids-Asterids-Campanulids	Asteraceae	1	1	100.0	40	40				NA	NA	NA	NaN	NaN	1	NaN
	Grobya	Monocots - Others	Orchidaceae	1	1	100.0	54	54				NA	NA	NA	NaN	NaN	1	NaN
	Gustavia	Core eudicots-Superasterids-Basal	Lecythidaceae	1	1	100.0	72	72				NA	NA	NA	NaN	NaN	1	NaN
	Gynerium	Monocots - Commelinids	Poaceae	1	1	100.0	44	44				NA	NA	NA	NaN	NaN	1	NaN
	Gyptis	Core eudicots-Superasterids-Asterids-Campanulids	Asteraceae	1	1	100.0	30	30				NA	NA	NA	NaN	NaN	1	NaN
	Hamelia	Core eudicots-Superasterids-Asterids-Lamiids	Rubiaceae	1	1	100.0	24	24				NA	NA	NA	NaN	NaN	1	NaN
	Hatiora	Core eudicots-Superasterids-Basal	Cactaceae	1	1	100.0	22	22				NA	NA	NA	NaN	NaN	1	NaN
	Hebeclinium	Core eudicots-Superasterids-Asterids-Campanulids	Asteraceae	1	1	100.0	20	20				NA	NA	NA	NaN	NaN	1	NaN
	Heteropsis	Monocots - Others	Araceae	1	1	100.0	28	28				NA	NA	NA	NaN	NaN	1	NaN
	Hippobroma	Core eudicots-Superasterids-Asterids-Campanulids	Campanulaceae	1	1	100.0	28	28				NA	NA	NA	NaN	NaN	1	NaN
	Holocalyx	Core eudicots-Superrosids-Fabids	Fabaceae	1	1	100.0	22	22				NA	NA	NA	NaN	NaN	1	NaN
	Holocheilus	Core eudicots-Superasterids-Asterids-Campanulids	Asteraceae	1	1	100.0	22	22				NA	NA	NA	NaN	NaN	1	NaN
	Hydrolea	Core eudicots-Superasterids-Asterids-Lamiids	Hydroleaceae	1	1	100.0	40	40				NA	NA	NA	NaN	NaN	1	NaN
	Hylocereus	Core eudicots-Superasterids-Basal	Cactaceae	1	1	100.0	44	44				NA	NA	NA	NaN	NaN	1	NaN
	Hypochaeris	Core eudicots-Superasterids-Asterids-Campanulids	Asteraceae	1	1	100.0	10	10				NA	NA	NA	NaN	NaN	1	NaN
	Hypoxis	Monocots - Others	Hypoxidaceae	1	1	100.0	58	58				NA	NA	NA	NaN	NaN	1	NaN
	Isolepis	Monocots - Commelinids	Cyperaceae	1	1	100.0	60	60				NA	NA	NA	NaN	NaN	1	NaN
	Joannesia	Core eudicots-Superrosids-Fabids	Euphorbiaceae	1	1	100.0	22	22				NA	NA	NA	NaN	NaN	1	NaN
	Jungia	Core eudicots-Superasterids-Asterids-Campanulids	Asteraceae	1	1	100.0	40	40				NA	NA	NA	NaN	NaN	1	NaN
	Lepidaploa	Core eudicots-Superasterids-Asterids-Campanulids	Asteraceae	1	1	100.0	32	32				NA	NA	NA	NaN	NaN	1	NaN
	Loudetiopsis	Monocots - Commelinids	Poaceae	1	1	100.0	80	80				NA	NA	NA	NaN	NaN	1	NaN
	Luffa	Core eudicots-Superrosids-Fabids	Cucurbitaceae	1	1	100.0	26	26				NA	NA	NA	NaN	NaN	1	NaN
	Magonia	Core eudicots-Superrosids-Malvids	Sapindaceae	1	1	100.0	30	30				NA	NA	NA	NaN	NaN	1	NaN
	Mauritia	Monocots - Commelinids	Arecaceae	1	1	100.0	30	30			9.4	NA	NA	NA	NaN	NaN	1	NaN
	Melanthera	Core eudicots-Superasterids-Asterids-Campanulids	Asteraceae	1	1	100.0	30	30				NA	NA	NA	NaN	NaN	1	NaN
	Mutisia	Core eudicots-Superasterids-Asterids-Campanulids	Asteraceae	1	1	100.0	52	52				NA	NA	NA	NaN	NaN	1	NaN
	Neoglaziovia	Monocots - Commelinids	Bromeliaceae	1	1	100.0	100	100				NA	NA	NA	NaN	NaN	1	NaN
	Nymphoides	Core eudicots-Superasterids-Asterids-Campanulids	Menyanthaceae	1	1	100.0	36	36				NA	NA	NA	NaN	NaN	1	Inf
	Oeceoclades	Monocots - Others	Orchidaceae	1	1	100.0	48	48				NA	NA	NA	NaN	NaN	1	NaN
	Oryctanthus	Core eudicots-Superasterids-Basal	Loranthaceae	1	1	100.0	16	16				NA	NA	NA	NaN	NaN	1	NaN
	Oryza	Monocots - Commelinids	Poaceae	1	1	100.0	48	48			2	NA	NA	NA	NaN	NaN	1	NaN
	Parapiptadenia	Core eudicots-Superrosids-Fabids	Fabaceae	1	1	100.0	26	26				NA	NA	NA	NaN	NaN	1	NaN
	Paratheria	Monocots - Commelinids	Poaceae	1	1	100.0	36	36				NA	NA	NA	NaN	NaN	1	NaN
	Parodiolyra	Monocots - Commelinids	Poaceae	1	1	100.0	40	40				NA	NA	NA	NaN	NaN	1	NaN
	Peltastes	Core eudicots-Superasterids-Asterids-Lamiids	Apocynaceae	1	1	100.0	20	20				NA	NA	NA	NaN	NaN	1	NaN
	Peltophorum	Core eudicots-Superrosids-Fabids	Fabaceae	1	1	100.0	26	26				NA	NA	NA	NaN	NaN	1	NaN
	Pentacalia	Core eudicots-Superasterids-Asterids-Campanulids	Asteraceae	1	1	100.0	100	100				NA	NA	NA	NaN	NaN	1	NaN
	Pharus	Monocots - Commelinids	Poaceae	1	1	100.0	24	24				NA	NA	NA	NaN	NaN	1	NaN
	Phragmocarpidium	Core eudicots-Superrosids-Malvids	Malvaceae	1	1	100.0	50	50				NA	NA	NA	NaN	NaN	1	NaN
	Physocalymma	Core eudicots-Superrosids-Malvids	Lythraceae	1	1	100.0	16	16				NA	NA	NA	NaN	NaN	1	NaN
	Plagiantha	Monocots - Commelinids	Poaceae	1	1	100.0	20	20				NA	NA	NA	NaN	NaN	1	NaN
	Pleurophora	Core eudicots-Superrosids-Malvids	Lythraceae	1	1	100.0	14	14				NA	NA	NA	NaN	NaN	1	NaN
	Polycarpaea	Core eudicots-Superasterids-Basal	Caryophyllaceae	1	1	100.0	36	36				NA	NA	NA	NaN	NaN	1	NaN
	Polypogon	Monocots - Commelinids	Poaceae	1	1	100.0	56	56				NA	NA	NA	NaN	NaN	1	Inf
	Prockia	Core eudicots-Superrosids-Fabids	Salicaceae	1	1	100.0	18	18				NA	NA	NA	NaN	NaN	1	NaN
	Pseudechinolaena	Monocots - Commelinids	Poaceae	1	1	100.0	36	36				NA	NA	NA	NaN	NaN	1	NaN
	Pterocarpus	Core eudicots-Superrosids-Fabids	Fabaceae	1	1	100.0	20	20				NA	NA	NA	NaN	NaN	1	NaN
	Pterogyne	Core eudicots-Superrosids-Fabids	Fabaceae	1	1	100.0	20	20				NA	NA	NA	NaN	NaN	1	NaN
	Rhamnidium	Core eudicots-Superrosids-Fabids	Rhamnaceae	1	1	100.0	24	24				NA	NA	NA	NaN	NaN	1	NaN
	Rhytachne	Monocots - Commelinids	Poaceae	1	1	100.0	32	32				NA	NA	NA	NaN	NaN	1	NaN
	Salmea	Core eudicots-Superasterids-Asterids-Campanulids	Asteraceae	1	1	100.0	64	64				NA	NA	NA	NaN	NaN	1	0
	Sapindus	Core eudicots-Superrosids-Malvids	Sapindaceae	1	1	100.0	28	28				NA	NA	NA	NaN	NaN	1	NaN
	Sauvetrea	Monocots - Others	Orchidaceae	1	1	100.0	42	42				NA	NA	NA	NaN	NaN	1	NaN
	Scaphispatha	Monocots - Others	Araceae	1	1	100.0	28	28				NA	NA	NA	NaN	NaN	1	NaN
	Schizolobium	Core eudicots-Superrosids-Fabids	Fabaceae	1	1	100.0	24	24				NA	NA	NA	NaN	NaN	1	NaN
	Schlechtendalia	Core eudicots-Superasterids-Asterids-Campanulids	Asteraceae	1	1	100.0	16	16				NA	NA	NA	NaN	NaN	1	NaN
	Simsia	Core eudicots-Superasterids-Asterids-Campanulids	Asteraceae	1	1	100.0	34	34				NA	NA	NA	NaN	NaN	1	NaN
	Spananthe	Core eudicots-Superasterids-Asterids-Campanulids	Apiaceae	1	1	100.0	16	16				NA	NA	NA	NaN	NaN	1	NaN
	Sphagneticola	Core eudicots-Superasterids-Asterids-Campanulids	Asteraceae	1	1	100.0	56	56				NA	NA	NA	NaN	NaN	1	NaN
	Stipecoma	Core eudicots-Superasterids-Asterids-Lamiids	Apocynaceae	1	1	100.0	18	18				NA	NA	NA	NaN	NaN	1	NaN
	Streptochaeta	Monocots - Commelinids	Poaceae	1	1	100.0	22	22				NA	NA	NA	NaN	NaN	1	NaN
	Streptostachys	Monocots - Commelinids	Poaceae	1	1	100.0	20	20				NA	NA	NA	NaN	NaN	1	NaN
	Tatianyx	Monocots - Commelinids	Poaceae	1	1	100.0	60	60				NA	NA	NA	NaN	NaN	1	NaN
	Thelyschista	Monocots - Others	Orchidaceae	1	1	100.0	46	46				NA	NA	NA	NaN	NaN	1	NaN
	Tilesia	Core eudicots-Superasterids-Asterids-Campanulids	Asteraceae	1	1	100.0	60	60				NA	NA	NA	NaN	NaN	1	NaN
	Tinantia	Monocots - Commelinids	Commelinaceae	1	1	100.0	34	34				NA	NA	NA	NaN	NaN	1	NaN
	Trema	Core eudicots-Superrosids-Fabids	Cannabaceae	1	1	100.0	20	20				NA	NA	NA	NaN	NaN	1	NaN
	Tristachya	Monocots - Commelinids	Poaceae	1	1	100.0	48	48				NA	NA	NA	NaN	NaN	1	NaN
	Tristicha	Core eudicots-Superrosids-Fabids	Podostemaceae	1	1	100.0	20	20				NA	NA	NA	NaN	NaN	1	NaN
	Uncaria	Core eudicots-Superasterids-Asterids-Lamiids	Rubiaceae	0	1	0.0
	Verrucularia	Core eudicots-Superrosids-Fabids	Malpighiaceae	1	1	100.0	12	12				NA	NA	NA	NaN	NaN	1	NaN
	Xerophyta	Monocots - Others	Velloziaceae	1	1	100.0	14	14				NA	NA	NA	NaN	NaN	1	NaN
	Xiphidium	Monocots - Commelinids	Haemodoraceae	1	1	100.0	38	38			1.6	NA	NA	NA	NaN	NaN	1	NaN
	Zomicarpa	Monocots - Others	Araceae	1	1	100.0	20	20				NA	NA	NA	NaN	NaN	1	NaN
	Monsanima	Core eudicots-Superasterids-Asterids-Lamiids	Apocynaceae	0	1	0.0
	Macroscepis	Core eudicots-Superasterids-Asterids-Lamiids	Apocynaceae	0	1	0.0
	Gallesia	Core eudicots-Superasterids-Basal	Petiveriaceae	0	1	0.0
	Acnistus	Core eudicots-Superasterids-Asterids-Lamiids	Solanaceae	0	1	0.0
	Nautonia	Core eudicots-Superasterids-Asterids-Lamiids	Apocynaceae	0	1	0.0
	Gleditschia	Core eudicots-Superrosids-Fabids	Fabaceae	0	1	0.0
	Amburana	Core eudicots-Superrosids-Fabids	Fabaceae	0	1	0.0
	Zamia	Gymnosperms	Zamiaceae	0	1	0.0
	Phragmipedium	Monocots - Others	Orchidaceae	0	1	0.0
	Araeococcus	Monocots - Commelinids	Bromeliaceae	0	1	0.0
	Anisacanthus	Core eudicots-Superasterids-Asterids-Lamiids	Acanthaceae	0	1	0.0
	Odontonema	Core eudicots-Superasterids-Asterids-Lamiids	Acanthaceae	0	1	0.0
	Sanchezia	Core eudicots-Superasterids-Asterids-Lamiids	Acanthaceae	0	1	0.0
	Stachyacanthus	Core eudicots-Superasterids-Asterids-Lamiids	Acanthaceae	0	1	0.0
	Froelichiella	Core eudicots-Superasterids-Basal	Amaranthaceae	0	1	0.0
	Helosis	Core eudicots-Superasterids-Basal	Balanophoraceae	0	1	0.0
	Pseudananas	Monocots - Commelinids	Bromeliaceae	0	1	0.0
	Cyrtocarpa	Core eudicots-Superrosids-Malvids	Anacardiaceae	0	1	0.0
	Lithrea	Core eudicots-Superrosids-Malvids	Anacardiaceae	0	1	0.0
	Myracrodruon	Core eudicots-Superrosids-Malvids	Anacardiaceae	0	1	0.0
	Callichlamys	Core eudicots-Superasterids-Asterids-Lamiids	Bignoniaceae	0	1	0.0
	Anaxagorea	Magnoliids	Annonaceae	0	1	0.0
	Calophyllum	Core eudicots-Superrosids-Fabids	Calophyllaceae	0	1	0.0
	Cardiopetalum	Magnoliids	Annonaceae	0	1	0.0
	Centropogon	Core eudicots-Superasterids-Asterids-Campanulids	Campanulaceae	0	1	0.0
	Chrysobalanus	Core eudicots-Superrosids-Fabids	Chrysobalanaceae	0	1	0.0
	Condaminea	Core eudicots-Superasterids-Asterids-Lamiids	Rubiaceae	0	1	0.0
	Echites	Core eudicots-Superasterids-Asterids-Lamiids	Apocynaceae	0	1	0.0
	Limnobium	Monocots - Others	Hydrocharitaceae	0	1	0.0
	Rhabdadenia	Core eudicots-Superasterids-Asterids-Lamiids	Apocynaceae	0	1	0.0
	Skytanthus	Core eudicots-Superasterids-Asterids-Lamiids	Apocynaceae	0	1	0.0
	Dieffenbachia	Monocots - Others	Araceae	0	1	0.0
	Dracontioides	Monocots - Others	Araceae	0	1	0.0
	Gearum	Monocots - Others	Araceae	0	1	0.0
	Desmoscelis	Core eudicots-Superrosids-Malvids	Melastomataceae	0	1	0.0
	Tachigali	Core eudicots-Superrosids-Fabids	Fabaceae	0	1	0.0
	Drymonia	Core eudicots-Superasterids-Asterids-Lamiids	Gesneriaceae	0	1	0.0
	Oreopanax	Core eudicots-Superasterids-Asterids-Campanulids	Araliaceae	0	1	0.0
	Oncidium	Monocots - Others	Orchidaceae	0	1	0.0
	Oenocarpus	Monocots - Commelinids	Arecaceae	0	1	0.0
	Trichocline	Core eudicots-Superasterids-Asterids-Campanulids	Asteraceae	0	1	0.0
	Vittetia	Core eudicots-Superasterids-Asterids-Campanulids	Asteraceae	0	1	0.0
	Gyrostelma	Core eudicots-Superasterids-Asterids-Lamiids	Apocynaceae	0	1	0.0
	Lathrophytum	Core eudicots-Superasterids-Basal	Balanophoraceae	0	1	0.0
	Pseudibatia	Core eudicots-Superasterids-Asterids-Lamiids	Apocynaceae	0	1	0.0
	Gleditsia	Core eudicots-Superrosids-Fabids	Fabaceae	0	1	0.0
	Albertinia	Core eudicots-Superasterids-Asterids-Campanulids	Asteraceae	0	1	0.0
	Ziziphus	Core eudicots-Superrosids-Fabids	Rhamnaceae	0	1	0.0
	Noticastrum	Core eudicots-Superasterids-Asterids-Campanulids	Asteraceae	0	1	0.0
	Ayapanopsis	Core eudicots-Superasterids-Asterids-Campanulids	Asteraceae	0	1	0.0
	Bahianthus	Core eudicots-Superasterids-Asterids-Campanulids	Asteraceae	0	1	0.0
	Bejaranoa	Core eudicots-Superasterids-Asterids-Campanulids	Asteraceae	0	1	0.0
	Bishopiella	Core eudicots-Superasterids-Asterids-Campanulids	Asteraceae	0	1	0.0
	Campovassouria	Core eudicots-Superasterids-Asterids-Campanulids	Asteraceae	0	1	0.0
	Quaternella	Core eudicots-Superasterids-Basal	Amaranthaceae	0	1	0.0
	Telanthera	Core eudicots-Superasterids-Basal	Amaranthaceae	0	1	0.0
	Chuquiraga	Core eudicots-Superasterids-Asterids-Campanulids	Asteraceae	0	1	0.0
	Dasyanthina	Core eudicots-Superasterids-Asterids-Campanulids	Asteraceae	0	1	0.0
	Dasycondylus	Core eudicots-Superasterids-Asterids-Campanulids	Asteraceae	0	1	0.0
	Quiabentia	Core eudicots-Superasterids-Basal	Cactaceae	0	1	0.0
	Fleischmannia	Core eudicots-Superasterids-Asterids-Campanulids	Asteraceae	0	1	0.0
	Bocagea	Magnoliids	Annonaceae	0	1	0.0
	Moquinia	Core eudicots-Superasterids-Asterids-Campanulids	Asteraceae	0	1	0.0
	Porcelia	Magnoliids	Annonaceae	0	1	0.0
	Rollinia	Magnoliids	Annonaceae	0	1	0.0
	Condylocarpon	Core eudicots-Superasterids-Asterids-Lamiids	Apocynaceae	0	1	0.0
	Onoseris	Core eudicots-Superasterids-Asterids-Campanulids	Asteraceae	0	1	0.0
	Macoubea	Core eudicots-Superasterids-Asterids-Lamiids	Apocynaceae	0	1	0.0
	Pluchea	Core eudicots-Superasterids-Asterids-Campanulids	Asteraceae	0	1	0.0
	Podocoma	Core eudicots-Superasterids-Asterids-Campanulids	Asteraceae	0	1	0.0
	Prestelia	Core eudicots-Superasterids-Asterids-Campanulids	Asteraceae	0	1	0.0
	Proteopsis	Core eudicots-Superasterids-Asterids-Campanulids	Asteraceae	0	1	0.0
	Semiria	Core eudicots-Superasterids-Asterids-Campanulids	Asteraceae	0	1	0.0
	Rhodospatha	Monocots - Others	Araceae	0	1	0.0
	Spathiphyllum	Monocots - Others	Araceae	0	1	0.0
	Gilibertia	Core eudicots-Superasterids-Asterids-Campanulids	Araliaceae	0	1	0.0
	Staurochlamys	Core eudicots-Superasterids-Asterids-Campanulids	Asteraceae	0	1	0.0
	Euterpe	Monocots - Commelinids	Arecaceae	0	1	0.0
	Teixeiranthus	Core eudicots-Superasterids-Asterids-Campanulids	Asteraceae	0	1	0.0
	Melanoxylon	Core eudicots-Superrosids-Fabids	Fabaceae	0	1	0.0
	Sclerolobium	Core eudicots-Superrosids-Fabids	Fabaceae	0	1	0.0
	Xiphochaeta	Core eudicots-Superasterids-Asterids-Campanulids	Asteraceae	0	1	0.0
	Kerbera	Core eudicots-Superasterids-Asterids-Lamiids	Apocynaceae	0	1	0.0
	Hemiscola	Core eudicots-Superrosids-Malvids	Cleomaceae	0	1	0.0
	Scybalium	Core eudicots-Superasterids-Basal	Balanophoraceae	0	1	0.0
	Telminostelma	Core eudicots-Superasterids-Asterids-Lamiids	Apocynaceae	0	1	0.0
	Neojobertia	Core eudicots-Superasterids-Asterids-Lamiids	Bignoniaceae	0	1	0.0
	Anteremanthus	Core eudicots-Superasterids-Asterids-Campanulids	Asteraceae	0	1	0.0
	Proterantha	Core eudicots-Superasterids-Asterids-Lamiids	Bignoniaceae	0	1	0.0
	Sparattosperma	Core eudicots-Superasterids-Asterids-Lamiids	Bignoniaceae	0	1	0.0
	Stizophyllum	Core eudicots-Superasterids-Asterids-Lamiids	Bignoniaceae	0	1	0.0
	Cavanillesia	Core eudicots-Superrosids-Malvids	Malvaceae	0	1	0.0
	Rotula	Core eudicots-Superasterids-Asterids-Lamiids	Boraginaceae	0	1	0.0
	Eduandrea	Monocots - Commelinids	Bromeliaceae	0	1	0.0
	Catolesia	Core eudicots-Superasterids-Asterids-Campanulids	Asteraceae	0	1	0.0
	Eupatorium	Core eudicots-Superasterids-Asterids-Campanulids	Asteraceae	0	1	0.0
	Quesnelia	Monocots - Commelinids	Bromeliaceae	0	1	0.0
	Apteria	Monocots - Others	Burmanniaceae	0	1	0.0
	Campylosiphon	Monocots - Others	Burmanniaceae	0	1	0.0
	Schinopsis	Core eudicots-Superrosids-Malvids	Anacardiaceae	0	1	0.0
	Dictyostega	Monocots - Others	Burmanniaceae	0	1	0.0
	Gardnerina	Core eudicots-Superasterids-Asterids-Campanulids	Asteraceae	0	1	0.0
	Miersiella	Monocots - Others	Burmanniaceae	0	1	0.0
	Gymnocondylus	Core eudicots-Superasterids-Asterids-Campanulids	Asteraceae	0	1	0.0
	Leptoclinium	Core eudicots-Superasterids-Asterids-Campanulids	Asteraceae	0	1	0.0
	Pseudostifftia	Core eudicots-Superasterids-Asterids-Campanulids	Asteraceae	0	1	0.0
	Facheiroa	Core eudicots-Superasterids-Basal	Cactaceae	0	1	0.0
	Panphalea	Core eudicots-Superasterids-Asterids-Campanulids	Asteraceae	0	1	0.0
	Leocereus	Core eudicots-Superasterids-Basal	Cactaceae	0	1	0.0
	Parodia	Core eudicots-Superasterids-Basal	Cactaceae	0	1	0.0
	Praecereus	Core eudicots-Superasterids-Basal	Cactaceae	0	1	0.0
	Stephanocereus	Core eudicots-Superasterids-Basal	Cactaceae	0	1	0.0
	Erythrostemon	Core eudicots-Superrosids-Fabids	Fabaceae	0	1	0.0
	Smallanthus	Core eudicots-Superasterids-Asterids-Campanulids	Asteraceae	0	1	0.0
	Soaresia	Core eudicots-Superasterids-Asterids-Campanulids	Asteraceae	0	1	0.0
	Sphaereupatorium	Core eudicots-Superasterids-Asterids-Campanulids	Asteraceae	0	1	0.0
	Heterostemon	Core eudicots-Superrosids-Fabids	Fabaceae	0	1	0.0
	Stifftia	Core eudicots-Superasterids-Asterids-Campanulids	Asteraceae	0	1	0.0
	Martiodendron	Core eudicots-Superrosids-Fabids	Fabaceae	0	1	0.0
	Symphonia	Core eudicots-Superrosids-Fabids	Clusiaceae	0	1	0.0
	Tovomitopsis	Core eudicots-Superrosids-Fabids	Clusiaceae	0	1	0.0
	Neocalyptrocalyx	Core eudicots-Superrosids-Malvids	Capparaceae	0	1	0.0
	Langsdorffia	Core eudicots-Superasterids-Basal	Balanophoraceae	0	1	0.0
	Tarenaya	Core eudicots-Superrosids-Malvids	Cleomaceae	0	1	0.0
	Cybistax	Core eudicots-Superasterids-Asterids-Lamiids	Bignoniaceae	0	1	0.0
	Plenckia	Core eudicots-Superrosids-Fabids	Celastraceae	0	1	0.0
	Tanaecium	Core eudicots-Superasterids-Asterids-Lamiids	Bignoniaceae	0	1	0.0
	Clethra	Core eudicots-Superasterids-Basal	Clethraceae	0	1	0.0
	Caraipa	Core eudicots-Superrosids-Fabids	Calophyllaceae	0	1	0.0
	Mahurea	Core eudicots-Superrosids-Fabids	Calophyllaceae	0	1	0.0
	Platonia	Core eudicots-Superrosids-Fabids	Clusiaceae	0	1	0.0
	Coleocephalocereus	Core eudicots-Superasterids-Basal	Cactaceae	0	1	0.0
	Exochogyne	Monocots - Commelinids	Cyperaceae	0	1	0.0
	Cottendorfia	Monocots - Commelinids	Bromeliaceae	0	1	0.0
	Deuterocohnia	Monocots - Commelinids	Bromeliaceae	0	1	0.0
	Calycobolus	Core eudicots-Superasterids-Asterids-Lamiids	Convolvulaceae	0	1	0.0
	Dicranostyles	Core eudicots-Superasterids-Asterids-Lamiids	Convolvulaceae	0	1	0.0
	Daustinia	Core eudicots-Superasterids-Asterids-Lamiids	Convolvulaceae	0	1	0.0
	Dendrophorbium	Core eudicots-Superasterids-Asterids-Campanulids	Asteraceae	0	1	0.0
	Chamaecostus	Monocots - Commelinids	Costaceae	0	1	0.0
	Gymnosiphon	Monocots - Others	Burmanniaceae	0	1	0.0
	Melothrianthus	Core eudicots-Superrosids-Fabids	Cucurbitaceae	0	1	0.0
	Crepidospermum	Core eudicots-Superrosids-Malvids	Burseraceae	0	1	0.0
	Brasilicereus	Core eudicots-Superasterids-Basal	Cactaceae	0	1	0.0
	Wilbrandia	Core eudicots-Superrosids-Fabids	Cucurbitaceae	0	1	0.0
	Asplundia	Monocots - Others	Cyclanthaceae	0	1	0.0
	Harrisia	Core eudicots-Superasterids-Basal	Cactaceae	0	1	0.0
	Lipocarpha	Monocots - Commelinids	Cyperaceae	0	1	0.0
	Trilepis	Monocots - Commelinids	Cyperaceae	0	1	0.0
	Stephanopodium	Core eudicots-Superrosids-Fabids	Dichapetalaceae	0	1	0.0
	Dactylaena	Core eudicots-Superrosids-Malvids	Capparaceae	0	1	0.0
	Libidibia	Core eudicots-Superrosids-Fabids	Fabaceae	0	1	0.0
	Campsiandra	Core eudicots-Superrosids-Fabids	Fabaceae	0	1	0.0
	Dialium	Core eudicots-Superrosids-Fabids	Fabaceae	0	1	0.0
	Macrolobium	Core eudicots-Superrosids-Fabids	Fabaceae	0	1	0.0
	Cynophalla	Core eudicots-Superrosids-Malvids	Capparaceae	0	1	0.0
	Cyclanthera	Core eudicots-Superrosids-Fabids	Cucurbitaceae	0	1	0.0
	Floscopa	Monocots - Commelinids	Commelinaceae	0	1	0.0
	Cymbocarpa	Monocots - Others	Burmanniaceae	0	1	0.0
	Hedyosmum	Chloranthales	Chloranthaceae	0	1	0.0
	Maripa	Core eudicots-Superasterids-Asterids-Lamiids	Convolvulaceae	0	1	0.0
	Siolmatra	Core eudicots-Superrosids-Fabids	Cucurbitaceae	0	1	0.0
	Murdannia	Monocots - Commelinids	Commelinaceae	0	1	0.0
	Fuirena	Monocots - Commelinids	Cyperaceae	0	1	0.0
	Apochloa	Monocots - Commelinids	Poaceae	4	not in checklist		20	20	40			NA	NA	NA	Inf	NaN	2	Inf
	Cantinoa	Core eudicots-Superasterids-Asterids-Lamiids	Lamiaceae	1	not in checklist		28	28				NA	NA	NA	NaN	NaN	1	NaN
	Chrysolaena	Core eudicots-Superasterids-Asterids-Campanulids	Asteraceae	1	not in checklist		34	34				NA	NA	NA	NaN	NaN	1	NaN
	Coleataenia	Monocots - Commelinids	Poaceae	1	not in checklist		20	20				NA	NA	NA	NaN	NaN	1	NaN
	Margaritopsis	Core eudicots-Superasterids-Asterids-Lamiids	Rubiaceae	1	not in checklist		88	88				NA	NA	NA	NaN	NaN	1	NaN
	Mesosphaerum	Core eudicots-Superasterids-Asterids-Lamiids	Lamiaceae	1	not in checklist		16	16				NA	NA	NA	NaN	NaN	1	NaN
	Ocellochloa	Monocots - Commelinids	Poaceae	3	not in checklist		20	20	40			NA	NA	NA	Inf	NaN	2	Inf
	Parodiophyllochloa	Monocots - Commelinids	Poaceae	3	not in checklist		54	54	52			NA	NA	NA	NaN	Inf	2	NaN
	Rugoloa	Monocots - Commelinids	Poaceae	2	not in checklist		30	20	40			NA	NA	NA	Inf	NaN	2	Inf
	Stephostachys	Monocots - Commelinids	Poaceae	1	not in checklist		36	36				NA	NA	NA	NaN	NaN	1	NaN
	Trichanthecium	Monocots - Commelinids	Poaceae	4	not in checklist		28	18	20	36		NA	NA	NA	Inf	NaN	4	Inf
	Uncaria	Core eudicots-Superasterids-Asterids-Lamiids	Pedaliaceae	1	not in checklist		44	44				NA	NA	NA	NaN	NaN	1	NaN
