# Supplementary material for: The Cerrado (Brazil) plant cytogenetics database
Source: Comp Cytogenet. 2017 Apr 25;11(2):285–97. doi: 10.3897/CompCytogen.11(2).11395 (PMC5596992; doi:10.3897/CompCytogen.11(2).11395)
Supplement: Supplementary material 2 — Summary statistics for families [file comparative_cytogenetics-11-285-s002.ods]

## Sheet: S2_family
family apg	apgorder	n	species_number_checklist	percent	median2n	2n mode 1	2n mode 2	2n mode 3	median2c	2C mode 1	2C mode 2	2C mode 3	evenoddovermode	evenoddundermode	countnums	wholefracoverbase
Fabaceae	Core eudicots-Superrosids-Fabids	103	560	18.4	26	26	28	16	1.9	1.35	2.54	NA	7.5	0.29	14	3
Asteraceae	Core eudicots-Superasterids-Asterids-Campanulids	94	453	20.8	34	18	36	32	2.6	2.46	9.76	8.69	1.5	1.67	18	6
Eriocaulaceae	Monocots - Commelinids	15	413	3.6	44	50	22	14		NA	NA	NA	Inf	0.4	6	0
Melastomataceae	Core eudicots-Superrosids-Malvids	26	255	10.2	36	34	36	50		NA	NA	NA	0.67	0.5	7	0.5
Myrtaceae	Core eudicots-Superrosids-Malvids	15	214	7	22	22	33	32	0.5	0.51	0.5	0.49	Inf	NaN	3	NaN
Poaceae	Monocots - Commelinids	92	186	49.5	36	20	40	36	2.1	1.5	2.28	3.2	5.33	0.67	17	Inf
Velloziaceae	Monocots - Others	23	183	12.6	16	16	14	34		NA	NA	NA	Inf	0	3	0
Euphorbiaceae	Core eudicots-Superrosids-Fabids	21	149	14.1	36	36	20	16		NA	NA	NA	0	3	5	1
Lythraceae	Core eudicots-Superrosids-Malvids	52	149	34.9	26	30	14	16		NA	NA	NA	4	NaN	11	0.25
Lamiaceae	Core eudicots-Superasterids-Asterids-Lamiids	2	130	1.5	22	16	28	NA		NA	NA	NA	NaN	NaN
Verbenaceae	Core eudicots-Superasterids-Asterids-Lamiids	16	128	12.5	25	24	28	26	2.2	2.31	1.93	3.39	3	Inf	5	0
Convolvulaceae	Core eudicots-Superasterids-Asterids-Lamiids	8	120	6.7	30	30	26	52	1.7	1.7	NA	NA	Inf	NaN
Orchidaceae	Monocots - Others	23	108	21.3	44	42	48	50		NA	NA	NA	2.5	Inf	7	0.5
Xyridaceae	Monocots - Commelinids	11	104	10.6	35	28	26	35		NA	NA	NA	5	0	6	1
Acanthaceae	Core eudicots-Superasterids-Asterids-Lamiids	9	102	8.8	34	34	22	28		NA	NA	NA	NaN	0
Polygalaceae	Core eudicots-Superrosids-Fabids	1	80	1.2	54	54	NA	NA		NA	NA	NA	NaN	NaN
Cyperaceae	Monocots - Commelinids	38	71	53.5	17	10	20	18		NA	NA	NA	1.75	NaN	11	1.5
Apocynaceae	Core eudicots-Superasterids-Asterids-Lamiids	2	69	2.9	19	18	20	NA		NA	NA	NA	NaN	NaN
Rubiaceae	Core eudicots-Superasterids-Asterids-Lamiids	14	65	21.5	36	22	44	24		NA	NA	NA	Inf	NaN	4	Inf
Bromeliaceae	Monocots - Commelinids	4	64	6.2	50	50	100	NA	1.6	NA	NA	NA	NaN	NaN
Solanaceae	Core eudicots-Superasterids-Asterids-Lamiids	21	63	33.3	24	24	NA	NA	2.7	2.58	7.3	NA	NaN	NaN
Malvaceae	Core eudicots-Superrosids-Malvids	10	62	16.1	56	56	28	36		NA	NA	NA	NaN	NaN
Sapindaceae	Core eudicots-Superrosids-Malvids	31	55	56.4	24	24	28	30	3.6	3.74	2.53	5.3	NaN	NaN
Dioscoreaceae	Monocots - Others	3	53	5.7	36	20	36	80		NA	NA	NA	Inf	NaN	3	Inf
Malpighiaceae	Core eudicots-Superrosids-Fabids	10	53	18.9	24	24	12	60		NA	NA	NA	NaN	NaN
Piperaceae	Magnoliids	6	51	11.8	26	26	24	NA	3.7	3.12	4.22	NA	NaN	Inf
Lauraceae	Magnoliids	1	49	2	24	24	NA	NA		NA	NA	NA	NaN	NaN
Erythroxylaceae	Core eudicots-Superrosids-Fabids	4	45	8.9	24	24	NA	NA		NA	NA	NA	NaN	NaN
Oxalidaceae	Core eudicots-Superrosids-Fabids	17	40	42.5	12	12	10	14	2.7	2.57	11.79	19.02	1	0	6	2
Cactaceae	Core eudicots-Superasterids-Basal	4	13	30.8	22	22	44	NA		NA	NA	NA	NaN	NaN
Araceae	Monocots - Others	3	8	37.5	28	28	20	NA		NA	NA	NA	NaN	NaN
Bignoniaceae	Core eudicots-Superasterids-Asterids-Lamiids	0	7	0
Burmanniaceae	Monocots - Others	0	6	0
Annonaceae	Magnoliids	0	5	0
Cucurbitaceae	Core eudicots-Superrosids-Fabids	1	5	20	26	26	NA	NA		NA	NA	NA	NaN	NaN
Amaranthaceae	Core eudicots-Superasterids-Basal	1	4	25	48	48	NA	NA		NA	NA	NA	NaN	NaN
Anacardiaceae	Core eudicots-Superrosids-Malvids	0	4	0
Balanophoraceae	Core eudicots-Superasterids-Basal	0	4	0
Commelinaceae	Monocots - Commelinids	2	4	50	24	14	34	NA		NA	NA	NA	NaN	NaN
Arecaceae	Monocots - Commelinids	1	3	33.3	30	30	NA	NA	9.4	NA	NA	NA	NaN	NaN
Calophyllaceae	Core eudicots-Superrosids-Fabids	0	3	0
Capparaceae	Core eudicots-Superrosids-Malvids	0	3	0
Clusiaceae	Core eudicots-Superrosids-Fabids	0	3	0
Araliaceae	Core eudicots-Superasterids-Asterids-Campanulids	0	2	0
Campanulaceae	Core eudicots-Superasterids-Asterids-Campanulids	1	2	50	28	28	NA	NA		NA	NA	NA	NaN	NaN
Cleomaceae	Core eudicots-Superrosids-Malvids	0	2	0
Rhamnaceae	Core eudicots-Superrosids-Fabids	1	2	50	24	24	NA	NA		NA	NA	NA	NaN	NaN
Alstroemeriaceae	Monocots - Others	1	1	100	18	18	NA	NA		NA	NA	NA	NaN	NaN
Apiaceae	Core eudicots-Superasterids-Asterids-Campanulids	1	1	100	16	16	NA	NA		NA	NA	NA	NaN	NaN
Boraginaceae	Core eudicots-Superasterids-Asterids-Lamiids	0	1	0
Burseraceae	Core eudicots-Superrosids-Malvids	0	1	0
Cannabaceae	Core eudicots-Superrosids-Fabids	1	1	100	20	20	NA	NA		NA	NA	NA	NaN	NaN
Caryophyllaceae	Core eudicots-Superasterids-Basal	1	1	100	36	36	NA	NA		NA	NA	NA	NaN	NaN
Celastraceae	Core eudicots-Superrosids-Fabids	0	1	0
Chloranthaceae	Chloranthales	0	1	0
Chrysobalanaceae	Core eudicots-Superrosids-Fabids	0	1	0
Clethraceae	Core eudicots-Superasterids-Basal	0	1	0
Costaceae	Monocots - Commelinids	0	1	0
Cyclanthaceae	Monocots - Others	0	1	0
Dichapetalaceae	Core eudicots-Superrosids-Fabids	0	1	0
Dilleniaceae	Core eudicots-Others	1	1	100	24	24	NA	NA		NA	NA	NA	NaN	NaN
Gesneriaceae	Core eudicots-Superasterids-Asterids-Lamiids	0	1	0
Haemodoraceae	Monocots - Commelinids	1	1	100	38	38	NA	NA	1.6	NA	NA	NA	NaN	NaN
Hydrocharitaceae	Monocots - Others	0	1	0
Hydroleaceae	Core eudicots-Superasterids-Asterids-Lamiids	1	1	100	40	40	NA	NA		NA	NA	NA	NaN	NaN
Hypoxidaceae	Monocots - Others	1	1	100	58	58	NA	NA		NA	NA	NA	NaN	NaN
Lecythidaceae	Core eudicots-Superasterids-Basal	1	1	100	72	72	NA	NA		NA	NA	NA	NaN	NaN
Loranthaceae	Core eudicots-Superasterids-Basal	1	1	100	16	16	NA	NA		NA	NA	NA	NaN	NaN
Menyanthaceae	Core eudicots-Superasterids-Asterids-Campanulids	1	1	100	36	36	NA	NA		NA	NA	NA	NaN	NaN
Orobanchaceae	Core eudicots-Superasterids-Asterids-Lamiids	1	1	100	24	24	NA	NA		NA	NA	NA	NaN	NaN
Petiveriaceae	Core eudicots-Superasterids-Basal	0	1	0
Podostemaceae	Core eudicots-Superrosids-Fabids	1	1	100	20	20	NA	NA		NA	NA	NA	NaN	NaN
Rutaceae	Core eudicots-Superrosids-Malvids	1	1	100	116	116	NA	NA	9.9	NA	NA	NA	NaN	NaN
Salicaceae	Core eudicots-Superrosids-Fabids	1	1	100	18	18	NA	NA		NA	NA	NA	NaN	NaN
Zamiaceae	Gymnosperms	0	1	0
Pedaliaceae	Core eudicots-Superasterids-Asterids-Lamiids	1	not in checklist		44	44	NA	NA		NA	NA	NA	NaN	NaN
