# Supplementary material for: The Cerrado (Brazil) plant cytogenetics database
Source: Comp Cytogenet. 2017 Apr 25;11(2):285–97. doi: 10.3897/CompCytogen.11(2).11395 (PMC5596992; doi:10.3897/CompCytogen.11(2).11395)
Supplement: Supplementary material 3 — Summary statistics for major clades [file comparative_cytogenetics-11-285-s003.ods]

## Sheet: S3_major_clade
	apgorder	n	species_number_checklist	percent	median2n	2n mode 1	2n mode 2	2n mode 3	median2c	2C mode 1	2C mode 2	2C mode 3	evenoddovermode	evenoddundermode	countnums	wholefracoverbase
	Core eudicots-Superrosids-Fabids	161	946	17.0	26	26	28	24	2.6	2.47	11.79	19.07	3.4	0.56	25	2
	Monocots - Commelinids	164	847	19.4	30	20	40	10	2	1.55	2.2	3.2	3.47	0.4	40	1.86
	Core eudicots-Superrosids-Malvids	135	746	18.1	26	24	22	30	2.6	0.6	3.66	9.94	3.22	0.5	21	0.33
	Core eudicots-Superasterids-Asterids-Lamiids	75	688	10.9	24	24	22	28	2.3	2.29	1.94	1.7	6.5	1	9	1
	Core eudicots-Superasterids-Asterids-Campanulids	97	459	21.1	34	18	36	32	2.6	2.46	9.76	8.69	1.5	1.67	18	6
	Monocots - Others	54	362	14.9	33	16	14	42		NA	NA	NA	4	0.12	13	0.6
	Magnoliids	7	105	6.7	26	26	24	NA	3.7	3.12	4.22	NA		Inf
	Core eudicots-Superasterids-Basal	8	26	30.8	29	22	16	36		NA	NA	NA		NaN
	Chloranthales	0	1	0.0
	Core eudicots-Others	1	1	100.0	24	24	NA	NA		NA	NA	NA		NaN
	Gymnosperms	0	1	0.0
	Total	702	4182	16.8	26	24	26	20	2.4	2.35	3.34	0.54	3.2	0.58	126	1.35
