# Supplementary material for: The Cerrado (Brazil) plant cytogenetics database
Source: Comp Cytogenet. 2017 Apr 25;11(2):285–97. doi: 10.3897/CompCytogen.11(2).11395 (PMC5596992; doi:10.3897/CompCytogen.11(2).11395)
Supplement: Supplementary material 4 — Authors with more publications of cytogenetic data of Cerrado plants per decade [file comparative_cytogenetics-11-285-s004.ods]

## Sheet: S4_main_authors
Period	Author	Affiliation(s)	Studied families
1935 - 1970	Coleman J.R.	Department of Botany, The University of Georgia Athens, Georgia 30601 United States National Herbarium, Smithsonian Institution Washington, D.C. 20560 U.S.A	Asteraceae, Solanaceae		Authors with more publications of cytogenetic data of Cerrado plants per period
	Irwin H.S. and Turner B.L.	Department of Botany and The Plant Research Institute University of Texas Austin, Texas, U.S.A	Asteraceae, Fabaceae
1971 - 1980	Coleman J.R.	Departamento de Botânica, Instituto de Biociências, Letras e Ciências Exatas, UNESP, São José do Rio Preto, SP, Brazil.	Fabaceae
	Nassar N.M.A.	Inst. Ci. Biol., Univ. Fed. Goias, Goiania, Brazil;	Euphorbiaceae
		Departamento de Engenharia Agricola, Universidade Federal de Paraiba, Campina Grande, Brazil
1981 – 1990	Graham S.A.	Department of Biological Sciences, Kent State University, Kent, OH 44242, U.S.A.	Lythraceae
1991 - 2000	Guerra M.	Department of Botany, CCB, Federal University of Pernambuco, Rua Nelson Chaves s/n, 50670-420, Recife, Pernambuco, Brazil	Acanthaceae, Cyperaceae, Euphorbiaceae, Malvaceae, Orchidaceae, Rubiaceae, Velloziaceae
2001 - 2010	Graham S.A.	Missouri Botanical Garden, St. Louis, Missouri 63166, U.S.A	Lythraceae
	Forni-Martins E.R.	Departamento de Botânica, Instituto de Biologia, Universidade Estadual de Campinas, Caixa Postal 6109, 13083-970, Campinas, SP, Brazil	Rubiaceae, Myrtaceae, Malpighiaceae
2011 - 2014	Félix L.P.	Universidade Federal da Paraíba, Centro de Ciências Agrárias, CEP 58397-000, Areia, PB, Brazil	Alstroemeriaceae,
			Apocynaceae,
			Asteraceae,
			Convolvulaceae,
			Euphorbiaceae,
			Fabaceae
